# Supplementary material for: Prevalence of Depression among Healthcare Workers during the COVID-19 Outbreak: A Systematic Review and Meta-Analysis
Source: J Clin Med. 2021 Jul 30;10(15):3406. doi: 10.3390/jcm10153406 (PMC8348388; doi:10.3390/jcm10153406)
Supplement: Supplementary file 1 [file jcm-10-03406-s001.zip]

Archive with 1 entries (1 files):
- jcm-1305073-supplementary.pdf
